# Supplementary material for: Vedolizumab Clearance as a Surrogate Marker for Remission in Inflammatory Bowel Disease Patients: Insights from Real-World Pharmacokinetics
Source: Pharmaceutics. 2024 Dec 23;16(12):1629. doi: 10.3390/pharmaceutics16121629 (PMC11677246; doi:10.3390/pharmaceutics16121629)
Supplement: Supplementary file 1 [file pharmaceutics-16-01629-s001.zip]

Archive with 1 entries (1 files):
- pharmaceutics-3369432-supplementary.pdf
